# Supplementary material for: Landscape Genetics for the Empirical Assessment of Resistance Surfaces: The European Pine Marten (Martes martes) as a Target-Species of a Regional Ecological Network
Source: PLoS One. 2014 Oct 16;9(10):e110552. doi: 10.1371/journal.pone.0110552 (PMC4199733; doi:10.1371/journal.pone.0110552)
Supplement: Table S2 — Sample locations and microsatellite data. Complete genetic profiles (15 microsatellite loci) and the geographic coordinates for the 101 pine marten individuals (XLS) [file pone.0110552.s006.xls]

## Sheet: Mm_101_INDV
Table S2. Sample locations and microsatellite data. Complete genetic profiles (15 microsatellite loci) and the geographic coordinates for the 101 pine marten individuals
ID	X	Y	GG7_1	GG7_2	MA1_1	MA1_2	MP0059_1	MP0059_2	MP0188_1	MP0188_2	LUT453_1	LUT453_2	MEL1_1	MEL1_2	MEL10_1	MEL10_2	LUT435_1	LUT435_2	MA19_1	MA19_2	MVI57_1	MVI57_2	MVI72_1	MVI72_2	LUT615_1	LUT615_2	MA2_1	MA2_2	MER41_1	MER41_2	MLUT27_1	MLUT27_2
1	484174	4763264	168	170	206	206	148	148	113	117	110	110	269	271	162	164	135	135	206	206	100	110	262	264	111	115	173	175	158	158	198	198
2	450631	4806395	168	168	206	206	148	148	113	117	108	110	271	271	160	160	129	129	206	210	100	100	264	270	111	111	173	175	154	156	200	200
3	485261	4796052	166	168	206	206	144	148	113	113	108	110	271	271	158	166	127	129	206	210	100	112	264	270	111	115	171	175	156	160	198	200
4	515367	4756667	164	166	206	208	144	148	113	117	108	110	267	271	164	164	135	143	206	208	100	112	262	272	111	115	173	175	152	160	200	200
5	511358	4757780	164	166	204	208	144	148	113	113	108	108	267	271	162	164	135	135	206	206	100	110	264	270	111	111	173	175	152	158	198	200
6	515774	4756508	166	170	206	208	148	148	113	117	108	110	267	271	164	164	135	143	208	210	100	100	262	272	111	111	173	173	152	156	200	200
7	524322	4759787	164	168	206	206	148	148	113	113	108	110	267	267	160	164	135	135	206	206	100	110	260	270	115	115	171	175	152	156	200	200
8	535735	4759315	168	168	206	206	146	146	113	113	108	110	267	271	162	164	135	135	206	210	100	100	260	272	111	115	173	173	152	158	198	204
9	548056	4763270	168	168	206	208	144	144	113	121	108	108	271	271	158	164	135	135	206	210	100	100	264	264	111	115	173	173	150	158	200	204
10	548115	4763198	168	168	206	208	144	144	113	121	108	110	267	275	158	162	135	137	206	206	100	100	264	272	111	115	173	179	150	160	200	204
11	515927	4756267	166	170	206	208	148	148	113	117	108	110	271	271	164	164	135	135	206	208	100	112	262	272	111	111	173	175	152	152	200	200
12	562786	4753523	168	170	206	206	140	146	113	113	108	110	267	275	158	164	135	137	210	210	100	112	264	264	111	111	173	173	158	160	200	204
13	496010	4741717	168	170	206	206	148	148	113	113	108	108	267	271	160	162	129	135	206	206	100	112	262	264	111	115	173	173	150	156	200	200
14	533303	4756716	168	168	204	208	148	148	113	113	110	110	271	275	160	164	129	135	206	210	100	100	264	272	111	115	167	171	150	156	198	198
15	515404	4756657	166	166	208	208	148	148	113	113	108	110	267	271	164	164	135	135	206	206	100	100	270	272	111	115	173	173	152	156	200	200
16	519651	4755417	166	166	208	208	144	148	113	113	108	110	267	271	164	164	135	143	206	210	100	100	262	272	115	115	173	173	152	156	198	200
17	509439	4751252	166	168	206	208	148	148	113	113	108	110	271	271	164	164	135	137	206	210	100	100	262	270	111	115	173	175	158	158	198	198
18	501874	4767318	168	170	206	206	144	146	117	121	108	110	267	267	158	166	135	135	210	210	100	100	262	264	111	111	173	175	158	158	198	204
19	541766	4751983	166	168	206	206	146	146	117	117	108	110	267	271	164	164	135	135	206	206	100	100	264	264	115	115	171	175	152	158	200	204
20	521357	4772028	168	168	208	208	144	148	113	121	110	110	267	271	162	164	135	135	206	206	100	112	262	272	115	115	173	175	150	150	198	200
21	528969	4759155	166	166	208	208	144	148	113	113	108	108	267	271	164	164	143	143	206	206	100	100	262	262	111	115	173	173	152	152	200	200
22	550749	4752451	168	168	206	208	144	144	117	121	108	110	271	275	164	164	135	135	206	206	100	100	264	272	111	115	167	175	150	158	200	204
23	550771	4752454	166	168	206	206	144	146	113	113	110	110	267	275	164	164	135	135	206	206	110	112	264	264	111	111	171	179	150	158	198	200
24	550751	4752489	166	170	206	206	144	144	113	121	110	110	267	271	164	164	135	135	206	210	100	112	264	264	111	115	171	179	150	158	198	204
25	548445	4752854	164	170	206	206	144	148	113	113	108	108	265	267	164	164	135	135	206	206	100	100	264	272	115	115	173	175	150	160	204	204
26	548895	4753228	166	168	206	206	144	144	113	121	108	110	267	275	158	164	129	135	206	210	100	100	264	272	111	115	175	175	150	158	200	204
27	549726	4752831	166	170	206	206	144	148	113	113	108	108	267	271	164	164	135	135	206	206	100	100	272	272	111	115	173	173	150	158	204	204
28	549934	4754046	168	170	206	206	144	148	113	113	110	110	265	275	162	164	135	135	206	206	100	112	264	272	111	111	173	179	158	158	204	204
29	548396	4752849	164	168	206	206	146	148	113	113	108	110	265	271	162	162	135	135	206	206	100	100	264	272	111	111	173	175	158	160	198	204
30	530026	4758745	168	168	206	206	144	144	113	117	110	110	267	271	164	164	129	129	210	210	100	100	262	272	111	111	167	171	150	158	198	200
31	500175	4779850	166	170	206	206	144	148	113	113	108	112	265	271	158	160	135	135	206	208	100	100	264	270	111	111	171	171	156	158	204	204
32	529903	4758441	168	168	206	208	144	148	113	121	110	110	271	271	162	164	129	135	206	206	100	100	264	264	111	115	171	173	158	160	200	200
33	503501	4777109	170	170	206	206	144	148	113	113	108	110	265	267	160	162	129	129	208	210	100	108	262	276	111	115	171	173	158	160	198	200
34	470883	4786506	166	168	206	206	148	148	113	121	108	110	267	271	160	166	0	0	206	206	100	100	270	270	111	115	171	175	160	160	198	204
35	528550	4774000	168	168	206	206	144	144	113	117	108	108	265	267	160	164	129	135	206	210	100	112	262	270	111	111	171	175	156	158	200	204
36	505335	4762223	170	170	206	208	148	148	113	113	108	110	271	271	164	164	143	143	206	206	110	112	262	270	111	115	173	175	152	156	200	202
37	530360	4761809	168	172	206	210	144	146	121	121	108	108	271	271	164	164	129	129	210	210	100	112	262	262	111	115	173	175	152	158	200	204
38	514701	4756740	166	166	208	208	148	148	113	113	108	108	267	267	164	164	135	143	208	210	100	100	262	264	111	115	173	173	152	158	200	200
39	522740	4751700	166	168	206	208	144	148	113	113	108	110	269	271	164	164	135	135	208	210	100	100	264	272	111	115	171	171	152	158	200	204
40	525841	4763136	166	168	206	208	146	150	113	117	108	110	267	271	160	164	135	135	206	210	100	112	264	270	111	115	173	179	150	160	198	200
41	525765	4763648	168	168	206	206	146	148	117	117	108	110	265	267	162	164	135	135	206	210	100	100	264	264	111	111	171	175	150	160	198	198
42	516369	4755911	166	166	208	208	144	148	113	113	108	110	271	271	158	164	129	129	206	208	100	100	270	272	111	115	173	173	158	158	200	204
43	511554	4756895	166	170	206	208	148	148	113	113	110	110	267	267	164	164	135	143	206	210	100	100	262	262	111	115	173	173	156	160	198	200
44	504147	4738092	166	166	206	206	148	148	113	113	110	110	271	271	158	164	129	135	206	210	100	100	262	264	111	111	173	173	158	158	198	200
45	504877	4759349	166	170	206	208	148	148	113	121	108	110	271	271	164	164	135	135	206	210	100	100	262	264	111	115	175	175	158	160	198	198
46	540085	4750470	166	168	206	208	148	148	113	117	108	110	267	271	158	164	135	135	208	210	100	100	262	272	115	115	171	175	158	160	200	204
47	539246	4749906	168	168	208	208	148	148	113	117	110	110	271	271	158	164	135	135	206	206	100	114	260	264	111	115	171	173	158	160	198	198
48	511098	4753210	164	166	206	208	148	148	113	117	108	108	267	267	164	164	135	143	206	208	100	100	262	264	111	111	173	173	158	160	200	200
49	539977	4750355	166	168	208	210	146	148	113	121	108	110	271	271	158	164	135	135	206	208	100	108	262	264	111	115	171	175	158	158	200	200
50	539638	4750017	166	168	206	210	146	148	117	121	108	108	267	269	158	164	135	135	208	210	100	100	264	264	111	115	171	175	160	160	200	200
51	541535	4751320	168	168	204	210	146	146	121	121	110	110	269	271	158	164	135	135	206	210	100	100	264	264	111	115	173	175	158	160	198	204
52	531282	4763237	166	168	206	206	144	148	113	113	108	110	265	271	162	164	137	137	206	206	100	100	264	272	111	111	173	175	158	158	200	204
53	526340	4760544	166	166	208	208	148	148	117	121	108	110	267	271	164	166	135	143	206	208	100	100	262	262	111	111	173	173	152	152	198	200
54	553686	4752449	168	172	206	208	144	146	117	121	108	110	267	271	162	164	129	135	206	210	100	100	264	264	111	115	171	171	150	158	198	200
55	553848	4752565	166	168	208	210	144	148	113	117	110	110	267	271	162	164	135	135	206	210	100	114	264	264	111	115	173	175	150	158	204	204
56	553541	4752667	166	168	206	210	146	146	113	113	108	110	267	271	164	164	135	135	210	210	100	112	266	272	111	111	175	179	150	160	200	204
57	553575	4752535	168	168	206	206	140	146	113	117	110	110	265	267	162	164	129	135	206	206	100	112	262	264	111	111	175	179	152	156	198	200
58	553787	4752467	164	166	206	210	144	144	113	113	108	110	267	267	162	162	135	135	206	210	100	114	264	264	111	115	171	173	158	158	204	204
59	512104	4756930	166	166	208	208	146	150	113	113	108	110	271	271	164	164	135	135	206	210	100	112	262	270	111	115	173	175	152	158	198	200
60	504782	4742982	168	170	204	208	146	146	113	113	108	110	271	271	158	162	129	135	206	208	100	112	262	262	115	115	173	175	158	158	198	198
61	561903	4755086	166	168	210	210	144	148	113	113	108	108	269	271	162	162	129	135	206	210	108	112	264	264	115	115	173	179	154	160	200	204
62	572888	4757295	166	168	206	206	144	146	113	113	110	110	271	275	164	164	129	135	206	206	112	112	262	272	111	115	175	175	150	152	0	0
63	534834	4757815	168	168	206	206	144	146	113	113	108	110	267	271	158	158	135	135	206	206	100	100	272	272	111	111	167	173	160	160	200	204
64	510189	4768129	166	168	206	206	148	148	113	113	108	110	267	271	160	166	143	143	206	206	100	112	264	272	111	115	171	173	156	156	198	204
65	513065	4768129	164	166	206	210	144	148	113	113	108	110	271	271	158	158	135	135	206	210	100	100	262	262	111	115	171	173	152	158	0	0
66	512530	4767911	164	168	208	208	144	146	113	117	108	110	267	271	158	162	135	135	206	210	100	110	264	270	111	115	171	171	152	152	198	200
67	512581	4767966	164	168	206	208	144	146	113	113	108	110	271	271	158	158	135	135	206	206	100	100	264	270	111	115	171	173	152	152	198	200
68	508897	4761491	166	166	208	208	146	150	113	113	108	108	267	269	158	164	0	0	206	210	100	112	262	270	111	111	175	175	156	158	200	204
69	508516	4760833	166	172	204	206	144	144	117	121	108	110	267	271	164	166	135	135	210	210	100	100	262	270	111	111	173	173	156	158	198	204
70	508564	4759552	166	170	206	208	148	148	113	113	108	110	267	271	158	164	135	135	206	210	100	100	262	270	111	111	171	175	152	152	198	198
71	506962	4762270	166	172	206	206	146	148	117	121	108	110	267	267	158	166	135	135	210	210	100	100	262	264	111	115	171	173	156	158	198	200
72	467835	4774961	166	168	206	206	144	146	113	121	108	110	269	271	160	164	129	135	206	206	100	100	268	270	111	115	171	171	158	158	200	204
73	527250	4771000	168	168	204	206	144	144	113	121	108	110	265	265	160	164	135	135	206	206	100	100	264	272	111	111	175	175	152	156	198	204
74	510500	4751750	168	168	206	208	144	148	113	113	110	110	267	271	164	166	135	135	206	206	100	110	262	264	111	115	173	175	156	158	198	204
75	500551	4755342	166	168	206	208	148	148	113	113	110	110	267	267	164	166	135	135	206	210	100	100	264	272	111	115	171	171	152	152	198	204
76	474580	4783111	166	166	206	206	144	148	113	117	108	110	265	271	162	166	0	0	206	210	100	100	262	264	111	111	171	173	152	160	200	204
77	536917	4758987	166	168	204	208	144	144	113	113	108	108	265	271	160	164	135	135	206	206	110	112	264	272	111	111	175	175	150	150	204	204
78	474647	4784141	168	168	206	206	148	148	113	113	108	110	265	267	158	160	129	135	200	206	100	100	264	270	115	115	171	173	156	160	204	204
79	517588	4773306	166	168	206	208	144	144	113	113	110	110	267	271	158	164	135	135	200	210	100	100	264	272	111	111	171	175	156	156	198	204
80	499620	4748717	168	168	206	208	148	148	113	117	110	110	267	271	164	164	135	135	206	210	100	110	264	270	111	111	173	173	156	158	198	198
81	551993	4747305	166	172	208	210	144	144	121	121	110	110	267	271	164	164	135	135	206	210	100	100	264	264	111	115	171	171	158	158	198	198
82	476895	4782463	168	168	204	206	144	150	121	121	108	110	267	267	166	166	135	135	206	208	100	112	262	262	115	115	173	175	156	156	198	198
83	504300	4750100	166	170	206	208	148	148	113	113	108	110	265	267	166	166	135	135	206	210	100	100	262	262	111	115	173	175	152	152	198	200
84	553816	4753295	164	168	206	208	148	148	113	113	108	110	265	271	158	160	135	135	206	210	100	100	264	264	111	111	173	175	150	160	200	204
85	513422	4762225	166	168	206	206	148	148	113	113	110	110	267	271	164	166	135	135	206	206	100	100	264	264	111	115	171	175	156	160	198	198
86	494084	4760887	166	168	208	208	148	148	113	113	108	110	267	271	164	164	135	135	206	208	100	100	264	264	111	115	171	171	152	156	198	200
87	486357	4762685	168	168	206	206	148	148	117	117	110	110	267	271	164	164	127	135	206	210	100	110	264	264	111	115	173	173	152	152	198	204
88	474999	4756702	168	168	206	208	144	148	113	117	108	108	267	271	164	164	135	153	206	206	100	100	262	264	111	115	173	173	150	160	200	204
89	554646	4754570	164	168	206	206	144	146	113	113	110	110	265	271	162	162	135	135	206	206	100	100	264	264	111	111	171	175	150	160	200	204
90	551583	4754732	166	168	208	210	144	146	113	113	110	110	267	267	160	164	135	135	206	206	100	100	264	264	111	111	175	175	158	160	198	204
91	533715	4759095	168	168	206	206	144	144	113	113	108	110	267	271	158	164	135	135	200	206	100	100	272	272	111	111	167	173	160	160	204	204
92	533424	4759146	168	168	204	206	144	146	113	113	108	108	267	271	158	162	129	135	210	210	112	112	262	272	111	115	173	173	158	160	198	204
93	542390	4752002	168	168	206	206	144	148	113	113	108	108	267	269	160	162	135	135	210	210	100	100	264	264	111	111	171	173	158	160	198	200
94	480566	4749875	170	170	206	206	148	148	113	113	108	110	267	271	158	166	135	135	206	206	100	110	262	272	111	115	171	173	158	160	200	204
95	481331	4746175	168	172	204	206	144	148	121	121	108	108	265	271	160	166	129	129	206	206	100	102	264	264	111	111	173	173	150	158	200	204
96	545072	4757704	168	168	206	206	144	146	113	117	108	110	265	267	164	164	135	135	206	210	100	100	264	264	0	0	173	175	150	158	198	200
97	547789	4759861	168	172	208	208	144	144	113	121	108	110	267	267	162	162	135	135	206	206	100	100	264	272	111	111	171	175	150	160	200	204
98	574906	4756516	168	168	206	206	144	144	113	113	108	110	267	269	158	164	135	135	206	208	100	112	264	264	115	115	173	175	158	158	204	204
99	557796	4760211	168	168	206	206	144	146	113	113	110	110	265	271	164	164	135	151	206	210	100	100	272	272	111	115	173	173	150	158	198	200
100	504230	4737403	166	166	206	208	148	148	113	113	108	110	271	271	164	164	135	135	206	210	100	100	262	262	111	115	171	173	158	158	198	200
101	511002	4756489	166	170	206	206	146	148	113	113	108	110	267	269	158	164	135	143	206	208	100	100	262	272	111	115	173	173	152	160	200	200
