# Supplementary material for: Landscape Genetics for the Empirical Assessment of Resistance Surfaces: The European Pine Marten (Martes martes) as a Target-Species of a Regional Ecological Network
Source: PLoS One. 2014 Oct 16;9(10):e110552. doi: 10.1371/journal.pone.0110552 (PMC4199733; doi:10.1371/journal.pone.0110552)
Supplement: File S1 — Ecological network resistance map. Raw '.asc' file of the EN resistance map from which all the resistance maps evaluated can be produced following the resistance values outlined in Table 1. (ZIP) [file pone.0110552.s008.zip]

Archive with 1 entries (1 files):
- en.asc
